# Supplementary material for: Immune Checkpoint-Related Gene Polymorphisms Are Associated With Primary Immune Thrombocytopenia
Source: Front Immunol. 2021 Jan 5;11:615941. doi: 10.3389/fimmu.2020.615941 (PMC7874092; doi:10.3389/fimmu.2020.615941)
Supplement: Supplementary file 2 [file DataSheet_2.xlsx]

## Sheet: Sheet1 
Sample	Group	rs10515746	rs1980422	rs2205960	rs231779	rs36084323	rs6726035	rs763361	rs870849	Severe (1) Non-severe (2) Not Applicable (N/A)	Refractory (1) Non-refractory (2) Not Applicable (N/A)	Corticosteroid-sensitive (1) Corticosteroid-resistant (2) Not Applicable (N/A)
1	ITP	C	CT	G	T	T	C	C	C	2	1	2
2	ITP	C	T	GT	T	T	CT	C	TC	2	2	2
3	ITP	C	T	G	CT	T	T	T	C	1	2	2
4	ITP	C	T	G	CT	T	CT	TC	C	2	2	N/A
5	ITP	C	T	G	T	CT	CT	TC	TC	2	1	2
6	ITP	C	T	G	T	CT	C	T	C	2	2	N/A
7	ITP	C	CT	G	C	C	C	C	C	1	1	2
8	ITP	C	CT	G	C	CT	T	C	C	2	2	N/A
9	ITP	C	T	G	T	C	CT	TC	C	2	2	N/A
10	ITP	CA	T	G	T	CT	CT	TC	C	1	1	2
11	ITP	C	T	GT	C	CT	CT	TC	C	2	2	1
12	ITP	C	CT	G	CT	CT	CT	C	C	1	1	2
13	ITP	C	T	GT	T	C	T	TC	C	2	2	1
14	ITP	C	T	T	T	C	T	TC	C	2	2	1
15	ITP	C	T	GT	T	C	T	C	C	2	2	N/A
16	ITP	C	T	G	CT	CT	C	TC	C	1	1	2
17	ITP	C	CT	G	CT	T	C	TC	C	2	2	1
18	ITP	C	CT	GT	CT	CT	T	C	C	2	2	1
19	ITP	C	T	GT	C	C	T	TC	C	2	2	2
20	ITP	C	T	GT	T	T	CT	TC	T	1	2	2
21	ITP	C	T	GT	CT	CT	CT	C	C	2	2	2
22	ITP	C	T	G	T	C	CT	TC	T	2	2	1
23	ITP	C	T	GT	C	CT	C	C	TC	1	2	N/A
24	ITP	C	T	GT	T	CT	T	TC	C	1	2	2
25	ITP	C	T	G	CT	C	CT	TC	TC	2	2	N/A
26	ITP	C	T	G	CT	CT	C	TC	C	2	2	2
27	ITP	C	T	T	T	CT	T	T	C	1	2	2
28	ITP	C	CT	GT	T	T	T	TC	C	1	1	2
29	ITP	C	T	GT	T	CT	CT	C	C	1	2	1
30	ITP	C	T	T	T	CT	C	TC	C	2	2	2
31	ITP	C	T	G	C	CT	CT	TC	TC	1	1	2
32	ITP	C	CT	GT	CT	CT	T	TC	C	2	1	N/A
33	ITP	C	T	G	CT	CT	CT	C	C	1	2	N/A
34	ITP	C	CT	GT	T	CT	T	TC	C	1	2	2
35	ITP	C	CT	G	CT	T	T	TC	C	2	2	1
36	ITP	C	CT	GT	T	CT	CT	T	TC	2	2	N/A
37	ITP	C	T	GT	CT	T	CT	C	TC	1	2	2
38	ITP	C	T	GT	C	CT	C	TC	C	1	2	2
39	ITP	C	T	GT	T	C	T	C	C	2	2	N/A
40	ITP	C	T	GT	CT	CT	T	T	C	2	2	1
41	ITP	C	CT	G	CT	T	C	TC	TC	2	2	N/A
42	ITP	C	T	G	CT	C	C	C	TC	2	2	1
43	ITP	CA	T	GT	CT	CT	C	TC	C	1	2	2
44	ITP	C	CT	T	CT	T	CT	C	C	1	2	2
45	ITP	C	T	G	CT	C	CT	C	C	1	2	1
46	ITP	C	CT	G	T	CT	T	C	C	1	1	N/A
47	ITP	C	CT	G	C	T	T	TC	TC	1	2	2
48	ITP	C	CT	G	CT	CT	T	TC	C	1	2	2
49	ITP	C	T	GT	CT	T	CT	C	C	2	2	1
50	ITP	C	T	T	T	CT	CT	C	C	2	2	2
51	ITP	C	CT	G	T	C	CT	C	TC	2	2	N/A
52	ITP	C	CT	GT	T	CT	T	C	C	1	2	N/A
53	ITP	C	T	GT	T	T	T	T	C	1	2	2
54	ITP	C	T	G	T	T	CT	C	C	2	2	N/A
55	ITP	C	CT	GT	CT	C	T	C	TC	1	2	1
56	ITP	C	T	G	CT	T	C	T	C	2	1	2
57	ITP	C	T	GT	T	CT	C	C	TC	1	2	2
58	ITP	C	T	G	T	CT	CT	TC	C	1	2	1
59	ITP	C	CT	G	CT	CT	CT	C	T	2	2	2
60	ITP	C	T	GT	CT	CT	CT	C	TC	1	2	N/A
61	ITP	C	T	T	CT	CT	CT	C	C	1	2	2
62	ITP	C	T	GT	CT	T	C	T	TC	1	2	2
63	ITP	CA	T	G	CT	T	CT	C	C	1	2	2
64	ITP	C	T	GT	T	T	CT	C	C	1	2	1
65	ITP	C	T	G	T	C	CT	C	C	1	2	2
66	ITP	C	T	GT	CT	CT	CT	C	C	1	2	1
67	ITP	C	T	GT	T	C	CT	C	C	1	2	2
68	ITP	C	T	GT	T	CT	C	TC	C	2	2	2
69	ITP	C	T	G	CT	CT	CT	TC	C	1	2	2
70	ITP	C	T	GT	T	CT	C	TC	C	2	2	1
71	ITP	C	CT	G	CT	CT	CT	TC	C	2	2	2
72	ITP	C	T	GT	CT	T	CT	TC	C	1	2	1
73	ITP	C	T	GT	T	CT	CT	T	TC	2	1	2
74	ITP	CA	T	GT	CT	T	CT	TC	C	1	1	2
75	ITP	C	T	G	T	CT	CT	TC	C	1	2	1
76	ITP	C	T	G	T	T	CT	TC	C	1	2	2
77	ITP	C	T	G	T	C	CT	C	C	2	2	N/A
78	ITP	C	T	G	CT	CT	CT	TC	C	1	2	2
79	ITP	C	T	G	CT	C	T	T	C	2	2	1
80	ITP	C	T	GT	T	CT	C	T	C	1	2	2
81	ITP	C	CT	G	CT	CT	CT	C	TC	2	2	2
82	ITP	C	T	G	CT	CT	CT	TC	C	2	2	1
83	ITP	C	T	GT	CT	CT	C	C	TC	2	2	N/A
84	ITP	C	T	G	C	C	CT	C	C	1	2	N/A
85	ITP	C	T	GT	CT	CT	CT	TC	C	1	2	2
86	ITP	C	T	GT	T	CT	T	C	C	1	1	2
87	ITP	C	T	GT	T	C	C	C	TC	2	2	2
88	ITP	C	T	G	CT	C	T	C	TC	2	2	2
89	ITP	C	T	G	T	CT	CT	TC	TC	1	2	2
90	ITP	C	CT	GT	CT	T	CT	TC	TC	2	2	2
91	ITP	C	T	G	CT	C	CT	C	TC	2	2	2
92	ITP	C	T	G	CT	CT	CT	T	C	2	2	N/A
93	ITP	C	T	GT	CT	CT	CT	C	C	2	2	1
94	ITP	C	T	G	T	CT	T	T	C	1	2	2
95	ITP	C	T	GT	T	C	CT	TC	C	2	2	1
96	ITP	C	T	GT	T	CT	CT	TC	TC	1	2	1
97	ITP	C	CT	G	T	CT	C	C	C	2	2	N/A
98	ITP	C	T	G	T	C	CT	C	C	2	2	N/A
99	ITP	C	T	T	T	CT	CT	TC	TC	2	2	N/A
100	ITP	C	CT	GT	CT	CT	CT	TC	C	1	2	1
101	ITP	CA	T	T	C	C	CT	TC	T	2	2	1
102	ITP	CA	T	G	T	CT	CT	T	C	1	1	2
103	ITP	CA	CT	G	CT	CT	CT	TC	T	2	2	N/A
104	ITP	C	T	G	T	CT	CT	C	C	1	2	1
105	ITP	C	T	G	CT	C	CT	TC	C	1	2	1
106	ITP	C	CT	G	T	CT	T	TC	C	2	2	2
107	ITP	C	T	GT	CT	C	C	T	C	2	2	2
108	ITP	C	T	G	CT	T	T	TC	TC	1	2	2
109	ITP	C	T	G	T	C	CT	C	C	2	2	1
110	ITP	C	T	G	T	CT	CT	TC	C	2	2	1
111	ITP	C	T	GT	T	CT	CT	T	C	2	2	2
112	ITP	C	T	G	C	CT	T	C	C	2	2	2
113	ITP	CA	T	T	T	T	CT	C	TC	1	2	1
114	ITP	C	T	GT	CT	CT	CT	C	C	1	2	1
115	ITP	C	T	G	CT	CT	C	C	C	2	2	N/A
116	ITP	C	T	GT	T	CT	T	C	C	2	2	1
117	ITP	C	T	G	CT	CT	T	C	TC	2	2	2
118	ITP	C	CT	G	CT	T	CT	TC	C	1	2	1
119	ITP	C	T	T	CT	C	CT	TC	TC	2	2	1
120	ITP	C	CT	GT	C	C	C	C	C	1	2	2
121	ITP	C	T	G	C	C	CT	TC	C	1	2	2
122	ITP	C	T	G	T	CT	C	TC	C	2	2	N/A
123	ITP	C	T	GT	CT	C	CT	TC	C	2	2	2
124	ITP	C	T	G	T	C	CT	TC	C	2	2	2
125	ITP	C	T	T	T	C	C	T	C	2	2	2
126	ITP	C	T	G	C	CT	CT	TC	TC	2	2	2
127	ITP	C	T	GT	T	CT	CT	TC	C	1	2	1
128	ITP	C	T	T	CT	T	C	TC	C	1	2	N/A
129	ITP	C	T	T	CT	CT	T	TC	C	2	2	2
130	ITP	C	CT	GT	CT	CT	CT	TC	C	1	2	1
131	ITP	C	T	GT	CT	C	CT	C	TC	2	2	2
132	ITP	C	T	GT	CT	CT	CT	C	C	2	1	2
133	ITP	C	CT	GT	CT	C	C	C	TC	2	2	2
134	ITP	C	CT	T	CT	CT	CT	C	TC	1	1	2
135	ITP	C	T	GT	T	CT	T	TC	C	1	2	2
136	ITP	C	T	G	T	CT	C	C	TC	2	2	N/A
137	ITP	C	T	G	T	CT	T	C	C	2	2	1
138	ITP	C	CT	G	CT	CT	CT	C	C	2	2	1
139	ITP	C	CT	G	C	T	C	TC	C	1	2	2
140	ITP	C	T	G	CT	T	CT	C	C	1	2	1
141	ITP	C	T	G	CT	CT	CT	C	TC	2	2	2
142	ITP	C	T	G	T	CT	C	TC	C	2	2	2
143	ITP	C	T	GT	CT	CT	C	C	T	2	2	1
144	ITP	C	T	G	T	T	T	C	C	1	2	1
145	ITP	C	T	G	T	CT	CT	TC	C	2	2	2
146	ITP	CA	T	GT	T	CT	C	TC	C	1	2	2
147	ITP	C	T	GT	CT	CT	CT	C	C	1	2	1
148	ITP	C	T	G	CT	C	CT	TC	C	2	2	1
149	ITP	C	CT	GT	T	CT	CT	C	C	2	2	1
150	ITP	C	T	G	T	CT	CT	TC	C	1	2	2
151	ITP	C	CT	G	CT	T	T	T	C	2	2	N/A
152	ITP	C	CT	G	CT	T	CT	TC	C	2	2	1
153	ITP	C	CT	G	CT	T	C	C	C	2	2	1
154	ITP	C	T	G	CT	C	CT	TC	C	1	2	N/A
155	ITP	C	T	GT	T	C	CT	C	C	1	2	2
156	ITP	C	CT	T	CT	CT	T	TC	C	2	2	2
157	ITP	C	T	G	CT	T	T	TC	C	2	2	2
158	ITP	C	T	GT	T	T	C	TC	TC	1	2	N/A
159	ITP	C	CT	G	T	C	T	TC	C	2	2	2
160	ITP	C	CT	G	CT	CT	C	T	C	2	2	2
161	ITP	CA	T	GT	CT	CT	T	TC	C	2	2	2
162	ITP	C	T	G	CT	T	T	C	C	1	2	1
163	ITP	C	T	G	T	CT	CT	TC	C	2	2	1
164	ITP	C	CT	G	T	T	CT	TC	TC	1	2	1
165	ITP	C	T	G	T	CT	T	TC	C	1	2	1
166	ITP	C	T	G	T	C	CT	C	T	2	2	2
167	ITP	C	CT	GT	CT	CT	C	TC	C	2	2	2
168	ITP	C	T	G	C	CT	C	C	C	2	2	2
169	ITP	C	T	G	CT	C	T	C	C	2	2	N/A
170	ITP	C	T	G	T	CT	CT	C	C	2	2	1
171	ITP	C	T	GT	T	C	CT	C	C	2	2	2
172	ITP	C	T	GT	CT	CT	CT	TC	C	2	1	2
173	ITP	C	T	GT	T	C	T	T	C	2	2	2
174	ITP	C	T	G	CT	CT	T	TC	C	2	2	1
175	ITP	C	T	T	T	CT	CT	C	C	2	2	1
176	ITP	C	T	GT	CT	CT	T	TC	C	2	2	2
177	ITP	C	T	GT	T	CT	T	TC	C	1	2	1
178	ITP	C	T	G	T	T	CT	TC	C	1	2	2
179	ITP	C	T	G	CT	C	C	C	C	2	2	2
180	ITP	C	CT	GT	CT	C	C	TC	C	1	2	2
181	ITP	C	CT	GT	T	T	C	TC	TC	1	2	2
182	ITP	C	T	GT	T	CT	CT	C	C	2	1	2
183	ITP	C	CT	GT	C	CT	CT	C	C	1	2	1
184	ITP	C	T	G	T	CT	CT	TC	TC	2	2	2
185	ITP	C	T	G	T	CT	CT	TC	C	1	2	2
186	ITP	C	T	GT	T	CT	C	TC	C	1	2	2
187	ITP	C	T	GT	C	T	T	C	T	2	2	1
188	ITP	C	T	G	CT	T	CT	TC	C	2	2	2
189	ITP	C	T	GT	T	C	C	TC	C	1	2	2
190	ITP	C	T	G	CT	T	CT	C	TC	2	1	2
191	ITP	C	T	G	T	CT	CT	TC	C	2	2	1
192	ITP	C	CT	G	T	CT	T	TC	C	2	1	N/A
193	ITP	C	CT	G	C	CT	CT	C	C	2	2	N/A
194	ITP	C	CT	GT	T	CT	T	TC	C	2	2	N/A
195	ITP	C	T	G	C	T	C	C	C	1	2	1
196	ITP	C	CT	G	T	T	CT	TC	TC	2	2	1
197	ITP	C	T	GT	T	CT	C	C	C	1	2	1
198	ITP	C	T	GT	T	CT	C	C	TC	1	1	2
199	ITP	C	T	G	T	C	C	C	TC	2	2	2
200	ITP	C	T	GT	T	CT	CT	C	TC	2	2	1
201	ITP	C	CT	GT	T	T	T	C	C	1	2	1
202	ITP	C	T	G	CT	CT	C	TC	TC	2	2	1
203	ITP	C	CT	G	CT	T	C	T	C	1	2	1
204	ITP	C	T	G	CT	CT	C	C	C	2	2	N/A
205	ITP	C	T	T	CT	CT	CT	TC	TC	2	2	2
206	ITP	C	T	G	T	CT	C	TC	TC	1	2	1
207	ITP	C	T	GT	CT	CT	CT	TC	C	1	2	1
208	ITP	C	T	GT	CT	T	CT	C	TC	2	2	1
209	ITP	C	T	GT	T	CT	C	TC	C	1	2	N/A
210	ITP	C	T	G	CT	C	T	C	C	2	2	N/A
211	ITP	C	T	T	T	CT	C	T	C	1	2	2
212	ITP	C	T	G	CT	C	T	TC	C	1	2	1
213	ITP	C	CT	GT	CT	CT	T	C	C	2	2	1
214	ITP	C	T	G	CT	T	CT	TC	C	1	2	1
215	ITP	C	T	G	CT	C	CT	TC	C	1	2	N/A
216	ITP	C	T	GT	CT	C	CT	TC	TC	1	2	1
217	ITP	C	T	T	CT	CT	T	C	C	1	2	N/A
218	ITP	C	T	G	CT	C	CT	C	C	1	2	2
219	ITP	C	CT	GT	T	CT	T	TC	C	2	2	2
220	ITP	C	T	G	T	CT	T	TC	C	2	2	N/A
221	ITP	C	CT	G	T	C	T	C	TC	2	2	1
222	ITP	C	T	G	CT	C	T	C	TC	2	2	1
223	ITP	CA	T	G	CT	C	T	TC	C	1	2	N/A
224	ITP	C	T	T	T	CT	CT	TC	C	1	2	2
225	ITP	C	T	G	T	CT	CT	C	C	1	2	2
226	ITP	C	T	G	CT	T	T	TC	C	2	2	N/A
227	ITP	C	T	G	C	CT	C	C	C	1	2	1
228	ITP	C	T	G	C	CT	C	C	C	2	2	2
229	ITP	C	CT	GT	T	CT	T	TC	C	2	2	N/A
230	ITP	C	T	GT	T	T	CT	TC	C	1	2	N/A
231	ITP	C	T	G	CT	C	CT	C	C	2	2	2
232	ITP	C	T	G	T	C	T	C	C	1	2	1
233	ITP	C	T	G	CT	CT	CT	C	TC	1	2	1
234	ITP	C	CT	GT	CT	T	CT	C	TC	2	2	1
235	ITP	C	CT	G	CT	C	T	TC	C	2	2	N/A
236	ITP	C	T	GT	T	CT	T	TC	C	2	2	2
237	ITP	C	CT	G	T	CT	CT	TC	C	2	2	N/A
238	ITP	C	CT	GT	T	T	T	TC	C	1	2	N/A
239	ITP	C	CT	G	T	C	C	C	TC	2	2	N/A
240	ITP	C	T	G	T	CT	T	TC	C	2	2	N/A
241	ITP	C	CT	GT	T	CT	CT	TC	TC	2	2	N/A
242	ITP	C	T	GT	CT	C	CT	TC	C	2	2	N/A
243	ITP	C	T	G	CT	T	C	TC	TC	1	1	2
244	ITP	C	T	GT	T	CT	T	C	TC	2	2	1
245	ITP	C	T	GT	T	CT	T	C	TC	1	2	2
246	ITP	C	T	G	T	T	T	T	TC	2	2	2
247	ITP	C	CT	G	CT	T	CT	TC	C	2	2	2
248	ITP	CA	T	GT	CT	CT	T	T	C	2	2	N/A
249	ITP	C	T	G	T	CT	CT	C	C	1	2	2
250	ITP	C	T	G	C	CT	T	C	C	1	2	1
251	ITP	C	T	G	T	C	C	C	C	1	2	2
252	ITP	C	CT	GT	T	T	CT	TC	C	2	2	2
253	ITP	C	T	GT	T	CT	CT	C	C	2	1	2
254	ITP	C	T	GT	CT	T	C	C	C	2	2	N/A
255	ITP	C	T	GT	CT	CT	T	C	C	1	2	1
256	ITP	CA	CT	T	CT	CT	CT	TC	C	1	2	2
257	ITP	C	T	GT	T	C	CT	C	C	1	2	2
258	ITP	C	CT	G	T	C	T	C	TC	2	2	1
259	ITP	C	T	GT	CT	T	C	TC	C	1	2	2
260	ITP	C	T	G	T	T	C	T	C	1	2	1
261	ITP	C	T	G	T	CT	C	C	C	2	2	2
262	ITP	C	T	G	CT	CT	CT	C	TC	2	2	N/A
263	ITP	C	CT	G	CT	CT	CT	TC	TC	1	1	2
264	ITP	C	T	G	T	CT	T	TC	C	1	2	1
265	ITP	C	T	G	CT	CT	T	C	C	1	2	2
266	ITP	C	T	GT	CT	T	CT	C	TC	1	2	1
267	ITP	C	T	G	CT	CT	C	TC	C	2	2	N/A
268	ITP	C	CT	G	T	CT	T	C	C	1	2	1
269	ITP	C	CT	G	T	CT	CT	C	TC	2	2	1
270	ITP	C	T	GT	C	CT	CT	C	C	2	2	1
271	ITP	C	T	GT	T	CT	CT	C	C	2	1	2
272	ITP	C	T	G	CT	C	CT	TC	C	2	2	1
273	ITP	C	CT	G	C	T	C	T	TC	2	2	N/A
274	ITP	C	CT	GT	T	CT	C	C	TC	1	2	2
275	ITP	C	T	G	T	C	T	T	C	1	2	1
276	ITP	C	T	GT	CT	T	T	TC	TC	1	2	1
277	ITP	C	T	GT	CT	CT	T	TC	C	2	2	N/A
278	ITP	C	T	GT	T	CT	T	C	C	1	2	1
279	ITP	C	T	GT	T	CT	C	C	C	2	2	1
280	ITP	C	T	G	C	CT	C	C	TC	1	2	1
281	ITP	C	T	T	T	C	CT	C	TC	2	2	1
282	ITP	C	T	G	T	C	T	C	TC	2	2	1
283	ITP	C	T	G	CT	CT	CT	TC	C	1	2	1
284	ITP	C	T	T	C	T	C	C	TC	2	2	1
285	ITP	C	T	G	CT	CT	CT	T	C	2	2	2
286	ITP	C	T	GT	CT	C	T	TC	C	1	2	1
287	ITP	C	T	GT	CT	CT	T	C	C	2	2	2
288	ITP	C	T	G	T	CT	CT	TC	C	2	2	N/A
289	ITP	C	T	GT	T	C	C	C	C	2	2	N/A
290	ITP	CA	T	G	T	CT	CT	TC	C	2	2	2
291	ITP	C	T	G	T	C	T	C	C	1	2	1
292	ITP	C	T	G	CT	CT	C	TC	TC	1	2	2
293	ITP	C	T	G	T	C	T	C	C	2	2	2
294	ITP	C	CT	G	T	CT	CT	C	C	1	2	2
295	ITP	C	T	GT	T	CT	C	TC	C	2	2	N/A
296	ITP	C	T	T	T	C	C	TC	C	2	2	1
297	ITP	C	CT	GT	C	CT	T	C	TC	1	2	1
298	ITP	C	T	GT	T	CT	CT	C	TC	2	2	N/A
299	ITP	C	T	G	T	CT	CT	TC	C	1	2	2
300	ITP	C	T	T	T	CT	T	TC	C	2	2	1
301	ITP	C	T	G	T	T	T	C	C	2	2	2
302	ITP	C	T	G	T	CT	CT	TC	C	1	2	1
303	ITP	C	T	G	CT	CT	CT	T	C	1	2	2
304	ITP	C	T	G	CT	CT	CT	C	C	1	2	2
305	ITP	C	T	G	CT	CT	C	C	TC	2	2	1
306	ITP	C	T	T	C	CT	T	TC	C	2	1	1
307	ITP	C	CT	G	T	CT	C	TC	C	1	2	1
308	Control	C	T	G	C	C	C	C	TC	N/A	N/A	N/A
309	Control	C	T	G	T	CT	CT	TC	C	N/A	N/A	N/A
310	Control	C	CT	G	CT	T	T	C	C	N/A	N/A	N/A
311	Control	C	T	T	CT	CT	T	T	C	N/A	N/A	N/A
312	Control	C	T	G	CT	C	T	TC	TC	N/A	N/A	N/A
313	Control	C	T	GT	T	CT	CT	TC	TC	N/A	N/A	N/A
314	Control	C	T	GT	CT	T	T	TC	TC	N/A	N/A	N/A
315	Control	C	T	GT	T	CT	CT	TC	C	N/A	N/A	N/A
316	Control	C	T	GT	T	CT	T	C	C	N/A	N/A	N/A
317	Control	C	T	GT	CT	C	CT	C	C	N/A	N/A	N/A
318	Control	C	T	G	CT	CT	T	C	C	N/A	N/A	N/A
319	Control	C	CT	G	T	C	C	T	TC	N/A	N/A	N/A
320	Control	C	T	GT	CT	CT	CT	TC	C	N/A	N/A	N/A
321	Control	C	T	T	T	CT	C	TC	TC	N/A	N/A	N/A
322	Control	C	T	GT	T	CT	CT	C	C	N/A	N/A	N/A
323	Control	C	T	G	CT	CT	C	TC	TC	N/A	N/A	N/A
324	Control	C	T	G	T	CT	C	C	TC	N/A	N/A	N/A
325	Control	C	T	T	T	C	C	C	C	N/A	N/A	N/A
326	Control	C	T	G	CT	CT	CT	T	C	N/A	N/A	N/A
327	Control	C	T	G	T	T	CT	C	C	N/A	N/A	N/A
328	Control	C	T	G	T	CT	CT	T	C	N/A	N/A	N/A
329	Control	C	CT	T	T	C	C	C	TC	N/A	N/A	N/A
330	Control	C	T	G	T	CT	CT	C	C	N/A	N/A	N/A
331	Control	C	C	G	T	CT	T	T	C	N/A	N/A	N/A
332	Control	C	T	G	CT	C	CT	TC	TC	N/A	N/A	N/A
333	Control	C	T	GT	T	T	C	C	C	N/A	N/A	N/A
334	Control	C	T	G	C	T	CT	TC	C	N/A	N/A	N/A
335	Control	C	T	GT	T	C	T	C	C	N/A	N/A	N/A
336	Control	C	T	T	CT	T	CT	TC	TC	N/A	N/A	N/A
337	Control	C	T	GT	T	T	CT	TC	C	N/A	N/A	N/A
338	Control	C	T	G	C	CT	CT	TC	TC	N/A	N/A	N/A
339	Control	C	T	T	T	T	T	TC	C	N/A	N/A	N/A
340	Control	C	T	G	CT	T	C	C	C	N/A	N/A	N/A
341	Control	C	T	GT	T	C	CT	C	C	N/A	N/A	N/A
342	Control	CA	T	GT	T	C	T	TC	TC	N/A	N/A	N/A
343	Control	C	CT	T	CT	CT	C	C	C	N/A	N/A	N/A
344	Control	C	T	GT	CT	CT	C	C	C	N/A	N/A	N/A
345	Control	C	CT	G	CT	T	C	C	C	N/A	N/A	N/A
346	Control	C	T	G	T	CT	T	C	TC	N/A	N/A	N/A
347	Control	C	T	G	T	CT	CT	C	TC	N/A	N/A	N/A
348	Control	C	T	G	C	CT	CT	TC	C	N/A	N/A	N/A
349	Control	C	T	G	T	T	T	C	TC	N/A	N/A	N/A
350	Control	C	T	GT	T	CT	CT	TC	TC	N/A	N/A	N/A
351	Control	C	T	G	T	C	T	TC	TC	N/A	N/A	N/A
352	Control	C	T	G	T	CT	C	TC	C	N/A	N/A	N/A
353	Control	C	T	GT	T	C	C	T	C	N/A	N/A	N/A
354	Control	C	T	GT	CT	C	CT	TC	C	N/A	N/A	N/A
355	Control	C	CT	G	CT	T	CT	TC	C	N/A	N/A	N/A
356	Control	C	CT	G	C	CT	CT	C	TC	N/A	N/A	N/A
357	Control	C	CT	G	C	CT	T	T	TC	N/A	N/A	N/A
358	Control	C	T	GT	CT	C	CT	C	C	N/A	N/A	N/A
359	Control	C	T	GT	T	CT	CT	TC	C	N/A	N/A	N/A
360	Control	C	T	GT	T	T	CT	TC	C	N/A	N/A	N/A
361	Control	C	CT	G	CT	C	T	C	TC	N/A	N/A	N/A
362	Control	C	T	G	T	C	CT	T	C	N/A	N/A	N/A
363	Control	C	T	G	T	CT	T	TC	C	N/A	N/A	N/A
364	Control	C	T	G	T	C	CT	T	TC	N/A	N/A	N/A
365	Control	C	T	G	T	CT	T	TC	C	N/A	N/A	N/A
366	Control	C	T	G	CT	CT	CT	TC	T	N/A	N/A	N/A
367	Control	C	T	G	CT	CT	CT	TC	TC	N/A	N/A	N/A
368	Control	C	T	G	T	CT	C	TC	TC	N/A	N/A	N/A
369	Control	C	T	GT	T	T	CT	TC	C	N/A	N/A	N/A
370	Control	C	T	GT	CT	T	C	T	C	N/A	N/A	N/A
371	Control	C	T	GT	C	CT	C	TC	C	N/A	N/A	N/A
372	Control	C	CT	G	CT	CT	CT	C	C	N/A	N/A	N/A
373	Control	C	T	GT	CT	T	C	TC	C	N/A	N/A	N/A
374	Control	C	CT	G	T	T	CT	C	C	N/A	N/A	N/A
375	Control	C	T	GT	CT	CT	C	C	C	N/A	N/A	N/A
376	Control	C	T	G	T	C	CT	C	C	N/A	N/A	N/A
377	Control	C	C	GT	T	T	CT	TC	TC	N/A	N/A	N/A
378	Control	C	T	GT	CT	C	CT	C	C	N/A	N/A	N/A
379	Control	C	T	GT	CT	C	C	TC	C	N/A	N/A	N/A
380	Control	C	T	GT	CT	CT	CT	T	TC	N/A	N/A	N/A
381	Control	C	CT	G	C	C	C	T	C	N/A	N/A	N/A
382	Control	C	T	G	CT	T	CT	TC	C	N/A	N/A	N/A
383	Control	C	T	GT	CT	CT	C	T	C	N/A	N/A	N/A
384	Control	C	T	GT	T	CT	T	TC	C	N/A	N/A	N/A
385	Control	C	T	GT	CT	T	T	TC	C	N/A	N/A	N/A
386	Control	C	T	G	CT	T	C	C	C	N/A	N/A	N/A
387	Control	C	CT	GT	CT	T	C	T	C	N/A	N/A	N/A
388	Control	C	T	GT	T	C	CT	C	C	N/A	N/A	N/A
389	Control	C	T	GT	CT	CT	T	T	TC	N/A	N/A	N/A
390	Control	C	T	G	CT	CT	CT	C	C	N/A	N/A	N/A
391	Control	C	T	GT	T	C	CT	C	C	N/A	N/A	N/A
392	Control	C	T	GT	T	CT	C	T	C	N/A	N/A	N/A
393	Control	C	T	G	T	T	CT	TC	C	N/A	N/A	N/A
394	Control	C	T	G	T	C	T	TC	C	N/A	N/A	N/A
395	Control	C	T	G	C	T	C	TC	TC	N/A	N/A	N/A
396	Control	C	T	G	CT	C	CT	C	C	N/A	N/A	N/A
397	Control	C	T	G	CT	T	CT	C	C	N/A	N/A	N/A
398	Control	C	T	G	CT	T	CT	C	C	N/A	N/A	N/A
399	Control	C	T	GT	T	C	CT	C	C	N/A	N/A	N/A
400	Control	C	T	T	T	CT	C	TC	C	N/A	N/A	N/A
401	Control	C	C	GT	T	CT	CT	C	TC	N/A	N/A	N/A
402	Control	C	T	GT	CT	CT	T	C	TC	N/A	N/A	N/A
403	Control	CA	CT	G	CT	C	T	C	C	N/A	N/A	N/A
404	Control	C	T	G	T	CT	CT	C	C	N/A	N/A	N/A
405	Control	C	T	T	T	CT	CT	TC	TC	N/A	N/A	N/A
406	Control	C	T	G	CT	CT	T	TC	C	N/A	N/A	N/A
407	Control	C	T	G	CT	T	T	TC	C	N/A	N/A	N/A
408	Control	C	CT	T	T	CT	CT	TC	C	N/A	N/A	N/A
409	Control	C	T	G	CT	CT	T	C	C	N/A	N/A	N/A
410	Control	C	T	G	T	CT	C	TC	C	N/A	N/A	N/A
411	Control	C	T	G	T	T	CT	C	C	N/A	N/A	N/A
412	Control	C	T	G	T	CT	CT	C	C	N/A	N/A	N/A
413	Control	C	C	G	CT	CT	CT	TC	C	N/A	N/A	N/A
414	Control	C	T	GT	T	C	CT	C	C	N/A	N/A	N/A
415	Control	C	T	G	T	C	CT	C	T	N/A	N/A	N/A
416	Control	C	CT	G	T	CT	CT	C	C	N/A	N/A	N/A
417	Control	C	CT	GT	T	T	C	C	C	N/A	N/A	N/A
418	Control	C	T	GT	T	CT	T	C	T	N/A	N/A	N/A
419	Control	C	T	G	T	C	CT	TC	C	N/A	N/A	N/A
420	Control	C	T	GT	CT	CT	C	C	TC	N/A	N/A	N/A
421	Control	C	T	G	CT	CT	C	C	TC	N/A	N/A	N/A
422	Control	C	T	T	C	CT	C	C	C	N/A	N/A	N/A
423	Control	C	T	GT	CT	CT	T	TC	TC	N/A	N/A	N/A
424	Control	C	T	GT	T	C	CT	C	C	N/A	N/A	N/A
425	Control	C	T	GT	CT	CT	C	C	TC	N/A	N/A	N/A
426	Control	C	T	GT	CT	CT	CT	C	C	N/A	N/A	N/A
427	Control	C	T	GT	CT	CT	C	C	C	N/A	N/A	N/A
428	Control	C	T	G	CT	CT	CT	TC	TC	N/A	N/A	N/A
429	Control	C	CT	GT	CT	CT	T	C	C	N/A	N/A	N/A
430	Control	C	CT	G	CT	CT	CT	C	TC	N/A	N/A	N/A
431	Control	C	T	GT	T	CT	CT	TC	C	N/A	N/A	N/A
432	Control	C	T	GT	T	CT	CT	TC	C	N/A	N/A	N/A
433	Control	C	T	G	T	CT	CT	C	C	N/A	N/A	N/A
434	Control	C	T	G	T	CT	CT	TC	C	N/A	N/A	N/A
435	Control	C	T	GT	CT	T	CT	TC	C	N/A	N/A	N/A
436	Control	C	CT	G	CT	CT	CT	TC	C	N/A	N/A	N/A
437	Control	C	T	G	T	CT	T	C	C	N/A	N/A	N/A
438	Control	C	T	G	C	CT	CT	C	C	N/A	N/A	N/A
439	Control	C	T	GT	CT	T	C	TC	C	N/A	N/A	N/A
440	Control	C	T	G	CT	CT	C	TC	C	N/A	N/A	N/A
441	Control	C	T	G	C	CT	CT	TC	TC	N/A	N/A	N/A
442	Control	C	T	GT	CT	C	CT	C	TC	N/A	N/A	N/A
443	Control	C	CT	G	C	CT	C	TC	TC	N/A	N/A	N/A
444	Control	C	T	GT	CT	CT	T	TC	C	N/A	N/A	N/A
445	Control	C	T	GT	T	C	C	TC	TC	N/A	N/A	N/A
446	Control	C	T	GT	T	C	CT	C	TC	N/A	N/A	N/A
447	Control	C	T	G	CT	CT	CT	T	TC	N/A	N/A	N/A
448	Control	C	T	GT	T	CT	C	TC	C	N/A	N/A	N/A
449	Control	C	T	GT	T	CT	T	T	C	N/A	N/A	N/A
450	Control	C	T	T	CT	C	CT	TC	TC	N/A	N/A	N/A
451	Control	C	T	G	CT	CT	CT	C	C	N/A	N/A	N/A
452	Control	C	T	T	CT	CT	CT	T	C	N/A	N/A	N/A
453	Control	C	T	G	T	CT	C	C	C	N/A	N/A	N/A
454	Control	C	T	G	CT	CT	CT	TC	C	N/A	N/A	N/A
455	Control	C	T	G	T	CT	CT	TC	TC	N/A	N/A	N/A
456	Control	C	T	GT	T	CT	C	TC	C	N/A	N/A	N/A
457	Control	CA	CT	GT	T	C	C	TC	TC	N/A	N/A	N/A
458	Control	C	T	GT	CT	T	T	TC	C	N/A	N/A	N/A
459	Control	C	T	G	CT	T	CT	T	C	N/A	N/A	N/A
460	Control	C	T	G	CT	C	C	TC	TC	N/A	N/A	N/A
461	Control	C	T	G	T	C	T	C	TC	N/A	N/A	N/A
462	Control	C	CT	GT	CT	T	T	C	C	N/A	N/A	N/A
463	Control	C	T	GT	T	T	C	C	C	N/A	N/A	N/A
464	Control	C	T	G	T	CT	CT	TC	C	N/A	N/A	N/A
465	Control	C	T	GT	CT	C	CT	C	C	N/A	N/A	N/A
466	Control	C	T	G	T	C	CT	TC	C	N/A	N/A	N/A
467	Control	C	T	G	CT	CT	C	TC	C	N/A	N/A	N/A
468	Control	C	T	G	CT	C	C	C	C	N/A	N/A	N/A
469	Control	C	T	GT	C	CT	C	C	TC	N/A	N/A	N/A
470	Control	C	T	G	T	CT	T	TC	TC	N/A	N/A	N/A
471	Control	C	T	G	CT	C	CT	C	C	N/A	N/A	N/A
472	Control	C	T	GT	CT	C	CT	TC	C	N/A	N/A	N/A
473	Control	C	T	GT	T	C	C	C	C	N/A	N/A	N/A
474	Control	C	CT	G	T	CT	C	C	C	N/A	N/A	N/A
475	Control	C	CT	GT	CT	CT	CT	TC	C	N/A	N/A	N/A
476	Control	C	T	G	CT	CT	C	TC	TC	N/A	N/A	N/A
477	Control	C	T	GT	T	C	CT	C	C	N/A	N/A	N/A
478	Control	C	T	G	CT	CT	T	T	C	N/A	N/A	N/A
479	Control	C	T	G	CT	T	CT	C	T	N/A	N/A	N/A
480	Control	C	T	GT	T	C	CT	TC	C	N/A	N/A	N/A
481	Control	C	CT	G	CT	T	CT	C	C	N/A	N/A	N/A
482	Control	C	T	GT	T	CT	T	T	C	N/A	N/A	N/A
483	Control	C	T	GT	CT	C	CT	TC	TC	N/A	N/A	N/A
484	Control	C	T	G	C	C	CT	C	C	N/A	N/A	N/A
485	Control	C	T	GT	CT	CT	C	C	C	N/A	N/A	N/A
486	Control	C	T	GT	T	CT	C	C	TC	N/A	N/A	N/A
487	Control	C	CT	G	T	C	C	TC	C	N/A	N/A	N/A
488	Control	C	T	G	CT	T	C	TC	TC	N/A	N/A	N/A
489	Control	C	T	GT	T	C	CT	C	C	N/A	N/A	N/A
490	Control	C	T	G	T	CT	C	C	TC	N/A	N/A	N/A
491	Control	C	T	G	CT	T	CT	TC	C	N/A	N/A	N/A
492	Control	C	CT	G	T	C	CT	TC	T	N/A	N/A	N/A
493	Control	C	CT	GT	T	C	T	TC	C	N/A	N/A	N/A
494	Control	C	T	GT	CT	CT	CT	TC	C	N/A	N/A	N/A
495	Control	C	T	GT	T	CT	C	C	C	N/A	N/A	N/A
496	Control	C	T	G	CT	T	CT	TC	C	N/A	N/A	N/A
497	Control	C	T	T	CT	CT	CT	C	C	N/A	N/A	N/A
498	Control	C	T	G	CT	T	T	TC	TC	N/A	N/A	N/A
499	Control	C	T	G	C	CT	C	TC	TC	N/A	N/A	N/A
500	Control	C	T	T	T	C	T	C	C	N/A	N/A	N/A
501	Control	C	T	G	T	CT	T	TC	TC	N/A	N/A	N/A
502	Control	C	T	G	T	C	CT	C	C	N/A	N/A	N/A
503	Control	C	T	T	CT	CT	C	C	C	N/A	N/A	N/A
504	Control	C	T	GT	T	T	C	TC	C	N/A	N/A	N/A
505	Control	C	T	G	T	CT	CT	T	C	N/A	N/A	N/A
506	Control	C	T	G	CT	T	C	TC	C	N/A	N/A	N/A
507	Control	C	T	GT	CT	T	C	TC	C	N/A	N/A	N/A
508	Control	C	T	G	C	C	CT	C	C	N/A	N/A	N/A
509	Control	C	T	GT	C	CT	C	C	TC	N/A	N/A	N/A
510	Control	C	CT	T	T	T	C	C	C	N/A	N/A	N/A
511	Control	C	T	GT	CT	CT	T	T	TC	N/A	N/A	N/A
512	Control	C	T	G	T	CT	C	TC	C	N/A	N/A	N/A
513	Control	C	T	GT	CT	T	T	C	C	N/A	N/A	N/A
514	Control	C	T	GT	CT	CT	CT	TC	C	N/A	N/A	N/A
515	Control	C	T	GT	T	T	CT	TC	C	N/A	N/A	N/A
516	Control	C	T	G	T	T	C	C	TC	N/A	N/A	N/A
517	Control	C	T	G	T	CT	T	TC	TC	N/A	N/A	N/A
518	Control	C	T	G	T	CT	C	TC	C	N/A	N/A	N/A
519	Control	C	T	GT	T	C	CT	TC	TC	N/A	N/A	N/A
520	Control	C	T	GT	T	C	CT	TC	C	N/A	N/A	N/A
521	Control	C	T	G	CT	C	CT	T	C	N/A	N/A	N/A
522	Control	C	T	GT	CT	CT	CT	C	C	N/A	N/A	N/A
523	Control	C	T	GT	T	C	C	T	C	N/A	N/A	N/A
524	Control	C	T	G	T	C	CT	TC	TC	N/A	N/A	N/A
525	Control	C	T	G	CT	T	CT	C	TC	N/A	N/A	N/A
526	Control	C	T	GT	C	C	C	T	TC	N/A	N/A	N/A
527	Control	C	T	G	T	CT	CT	C	C	N/A	N/A	N/A
528	Control	C	T	T	CT	T	T	TC	T	N/A	N/A	N/A
529	Control	C	T	G	CT	CT	CT	C	TC	N/A	N/A	N/A
530	Control	C	T	GT	T	T	T	TC	C	N/A	N/A	N/A
531	Control	C	T	G	CT	C	CT	TC	TC	N/A	N/A	N/A
532	Control	C	T	G	T	C	CT	C	C	N/A	N/A	N/A
533	Control	C	T	GT	CT	CT	CT	TC	C	N/A	N/A	N/A
534	Control	C	T	GT	T	T	T	C	C	N/A	N/A	N/A
535	Control	C	T	G	C	CT	CT	T	C	N/A	N/A	N/A
536	Control	C	T	G	CT	CT	CT	TC	C	N/A	N/A	N/A
537	Control	C	T	T	CT	CT	CT	C	TC	N/A	N/A	N/A
538	Control	C	T	G	CT	T	CT	TC	C	N/A	N/A	N/A
539	Control	C	T	GT	CT	CT	C	TC	C	N/A	N/A	N/A
540	Control	C	T	G	CT	C	C	C	TC	N/A	N/A	N/A
541	Control	C	T	G	T	CT	CT	C	C	N/A	N/A	N/A
542	Control	C	T	GT	CT	T	C	TC	C	N/A	N/A	N/A
543	Control	C	T	G	T	C	C	TC	C	N/A	N/A	N/A
544	Control	C	T	G	CT	CT	CT	TC	TC	N/A	N/A	N/A
545	Control	C	CT	G	T	T	CT	TC	C	N/A	N/A	N/A
546	Control	C	CT	T	C	CT	T	C	C	N/A	N/A	N/A
547	Control	C	T	GT	T	C	CT	TC	C	N/A	N/A	N/A
548	Control	C	T	G	CT	CT	CT	C	C	N/A	N/A	N/A
549	Control	C	T	GT	CT	CT	CT	C	C	N/A	N/A	N/A
550	Control	C	T	G	C	C	T	TC	C	N/A	N/A	N/A
551	Control	C	T	G	C	CT	CT	TC	C	N/A	N/A	N/A
552	Control	C	T	G	CT	CT	C	C	TC	N/A	N/A	N/A
553	Control	C	T	GT	T	CT	CT	C	C	N/A	N/A	N/A
554	Control	C	T	GT	T	T	CT	TC	C	N/A	N/A	N/A
555	Control	C	T	G	CT	C	T	TC	C	N/A	N/A	N/A
556	Control	C	T	GT	CT	C	T	C	C	N/A	N/A	N/A
557	Control	C	T	GT	CT	CT	C	T	C	N/A	N/A	N/A
558	Control	C	T	GT	CT	CT	CT	TC	TC	N/A	N/A	N/A
559	Control	C	T	GT	T	C	T	C	TC	N/A	N/A	N/A
560	Control	C	CT	G	CT	CT	T	TC	C	N/A	N/A	N/A
561	Control	C	T	GT	T	CT	T	C	C	N/A	N/A	N/A
562	Control	C	T	GT	CT	T	C	TC	C	N/A	N/A	N/A
563	Control	C	T	GT	T	CT	CT	C	TC	N/A	N/A	N/A
564	Control	C	T	G	C	T	CT	TC	C	N/A	N/A	N/A
565	Control	C	T	GT	T	CT	CT	C	C	N/A	N/A	N/A
566	Control	C	CT	G	T	CT	C	C	C	N/A	N/A	N/A
567	Control	C	T	G	T	T	CT	C	C	N/A	N/A	N/A
568	Control	C	CT	GT	CT	CT	C	TC	C	N/A	N/A	N/A
569	Control	C	T	G	T	C	C	C	TC	N/A	N/A	N/A
570	Control	C	T	GT	CT	CT	C	C	TC	N/A	N/A	N/A
571	Control	C	T	GT	CT	CT	T	TC	C	N/A	N/A	N/A
572	Control	C	T	G	CT	CT	C	TC	C	N/A	N/A	N/A
573	Control	C	T	T	CT	CT	CT	C	TC	N/A	N/A	N/A
574	Control	CA	T	GT	T	CT	CT	T	C	N/A	N/A	N/A
575	Control	C	T	GT	CT	CT	CT	TC	C	N/A	N/A	N/A
576	Control	C	CT	G	T	CT	CT	C	TC	N/A	N/A	N/A
577	Control	C	T	GT	T	T	CT	C	TC	N/A	N/A	N/A
578	Control	C	T	G	T	T	CT	T	C	N/A	N/A	N/A
579	Control	C	T	G	CT	T	C	C	C	N/A	N/A	N/A
580	Control	C	T	GT	T	CT	CT	TC	C	N/A	N/A	N/A
581	Control	C	CT	GT	CT	CT	T	TC	C	N/A	N/A	N/A
582	Control	C	T	GT	T	CT	CT	TC	C	N/A	N/A	N/A
583	Control	C	T	T	C	C	C	C	C	N/A	N/A	N/A
584	Control	C	T	GT	CT	T	T	TC	C	N/A	N/A	N/A
585	Control	C	T	GT	CT	C	CT	TC	TC	N/A	N/A	N/A
586	Control	C	T	G	CT	T	CT	TC	C	N/A	N/A	N/A
587	Control	C	CT	G	T	CT	C	TC	TC	N/A	N/A	N/A
588	Control	C	CT	GT	CT	CT	T	TC	C	N/A	N/A	N/A
589	Control	C	CT	GT	T	CT	CT	C	TC	N/A	N/A	N/A
590	Control	C	CT	GT	T	CT	CT	C	TC	N/A	N/A	N/A
591	Control	C	CT	GT	C	T	C	C	TC	N/A	N/A	N/A
592	Control	C	T	GT	CT	CT	CT	C	TC	N/A	N/A	N/A
593	Control	C	CT	GT	T	CT	C	TC	C	N/A	N/A	N/A
594	Control	C	T	GT	T	CT	CT	C	C	N/A	N/A	N/A
595	Control	C	T	GT	CT	T	T	C	TC	N/A	N/A	N/A
596	Control	C	T	G	T	T	CT	C	C	N/A	N/A	N/A
597	Control	C	T	G	T	CT	CT	C	C	N/A	N/A	N/A
598	Control	C	CT	T	C	CT	T	TC	C	N/A	N/A	N/A
599	Control	C	CT	G	T	CT	T	TC	C	N/A	N/A	N/A
600	Control	C	T	G	T	C	CT	TC	TC	N/A	N/A	N/A
601	Control	C	T	G	CT	CT	C	TC	C	N/A	N/A	N/A
602	Control	C	T	G	CT	T	C	C	C	N/A	N/A	N/A
